# Supplementary material for: Characterization of Immune Responses to SARS-CoV-2 and Other Human Pathogenic Coronaviruses Using a Multiplex Bead-Based Immunoassay
Source: Vaccines (Basel). 2021 Jun 7;9(6):611. doi: 10.3390/vaccines9060611 (PMC8229387; doi:10.3390/vaccines9060611)
Supplement: Supplementary file 1 [file vaccines-09-00611-s001.zip]

Archive with 1 entries (1 files):
- vaccines-1232512-supplementary/vaccines-1232512-supplementary.pdf
